# Supplementary material for: Netrin‐1 and its receptor DCC modulate survival and death of dopamine neurons and Parkinson’s disease features
Source: EMBO J. 2020 Dec 22;40(3):e105537. doi: 10.15252/embj.2020105537 (PMC7849168; doi:10.15252/embj.2020105537)
Supplement: Supplementary file 2 — Source Data for Expanded View/Appendix [file EMBJ-40-e105537-s005.zip]

Archive with 4 entries (3 files):
- Appendix_Figure_Source_data/
- Appendix_Figure_Source_data/Appendix_FigS2_source_data.pdf
- Appendix_Figure_Source_data/Appendix_FigS3_source_data.pdf
- Appendix_Figure_Source_data/Appendix_FigS4_source_data.pdf
